# Supplementary material for: Effect of mechanical stirring on sonoluminescence and sonochemiluminescence
Source: Ultrason Sonochem. 2024 Nov 6;111:107145. doi: 10.1016/j.ultsonch.2024.107145 (PMC11615137; doi:10.1016/j.ultsonch.2024.107145)
Supplement: ReadMe.txt [file mmc2.txt]

The following Supplementary Material has been deposited for the article “Effect of mechanical stirring on 
sonoluminescence and sonochemiluminescence” by A. Aghelmaleki, H. Afarideh, C. Cairós, R. Pflieger and R. 
Mettin:

- SpectralAnalysis.pdf
A file where rudimentary analysis of the spatial distribution of SL and SCL colors has been tried by splitting the 
RGB channels of the camera. Further, SL and SCL emissions in a continuum band have been estimated, 
and an example for spectral components from dissolved air remannts is given.

- NoStirr.mp4
A movie showing bubbles and partly their sonoluminescence emissions in phosphoric acid with krypton, driven 
in setup B at 37 kHz, not stirred. Clustering of bubbles occurs in form of smaller trail bubbles following larger 
SL bubbles.

- Stirr.mp4
A movie showing bubbles and partly their sonoluminescence emissions in phosphoric acid with xenon, driven in 
setup B at 37 kHz, stirred with 1500 rpm. No clustering is visible any more.
